# Supplementary material for: Pediatric Palliative Care Patient Transfers of Location at End-of-Life: A 7-Year Retrospective Study
Source: Healthcare (Basel). 2025 Oct 14;13(20):2576. doi: 10.3390/healthcare13202576 (PMC12564485; doi:10.3390/healthcare13202576)
Supplement: Supplementary file 1 [file healthcare-13-02576-s001.zip]

Archive with 1 entries (1 files):
- healthcare-3846370-supplementary.pdf
